# Supplementary material for: Integrative Analysis of Transcriptome and Metabolome Reveals Molecular Responses in Eriocheir sinensis with Hepatopancreatic Necrosis Disease
Source: Biology (Basel). 2022 Aug 26;11(9):1267. doi: 10.3390/biology11091267 (PMC9495758; doi:10.3390/biology11091267)
Supplement: Supplementary file 1 [file biology-11-01267-s001.zip]

Archive with 8 entries (5 files):
- biology-1856183-supplementary/
- biology-1856183-supplementary/biology-1856183-supplementary-proofreading done/
- biology-1856183-supplementary/biology-1856183-supplementary-proofreading done/supplementary files/
- biology-1856183-supplementary/biology-1856183-supplementary-proofreading done/supplementary files/Fig.S1, Fig.S2.pdf
- biology-1856183-supplementary/biology-1856183-supplementary-proofreading done/supplementary files/Fig.S1.png
- biology-1856183-supplementary/biology-1856183-supplementary-proofreading done/supplementary files/Fig.S2.png
- biology-1856183-supplementary/biology-1856183-supplementary-proofreading done/supplementary files/Table S1.xlsx
- biology-1856183-supplementary/biology-1856183-supplementary-proofreading done/supplementary files/Table S2.xlsx
