# Supplementary material for: Integrative Analysis of Transcriptome and Metabolome Reveals Molecular Responses in Eriocheir sinensis with Hepatopancreatic Necrosis Disease
Source: Biology (Basel). 2022 Aug 26;11(9):1267. doi: 10.3390/biology11091267 (PMC9495758; doi:10.3390/biology11091267)
Supplement: Supplementary file 1 [file biology-11-01267-s001.zip › biology-1856183-supplementary/biology-1856183-supplementary-proofreading done/supplementary files/Table S1.xlsx]

## Sheet: Sheet1
Gene ID	Control1 FPKM	Control2 FPKM	Control3 FPKM	Control4 FPKM	HPND1 FPKM	HPND2 FPKM	HPND3 FPKM	HPND4 FPKM	Kegg Orthology	Nt	Nr	Pfam	Kog	Swissprot	GO
Unigene2693_All	0.46	0.28	0	0	0.82	10.92	2.72	0.91	K01273//membrane dipeptidase [EC:3.4.13.19];K04958//inositol 1,4,5-triphosphate receptor type 1+ko04022//cGMP-PKG signaling pathway+ko04020//Calcium signaling pathway+ko04140//Autophagy - animal+ko04730//Long-term depression+ko04210//Apoptosis+ko04218//Cellular senescence+ko04070//Phosphatidylinositol signaling system+ko04918//Thyroid hormone synthesis+ko04915//Estrogen signaling pathway+ko04912/…		reverse transcriptase, partial [Penaeus monodon]		[R] KOG1075 FOG: Reverse transcriptase		GO:0003964//RNA-directed DNA polymerase activity
Unigene15824_All	0	0.03	0	0	5.91	5.11	0	0.03	K09228//KRAB domain-containing zinc finger protein;K10626//E3 ubiquitin-protein ligase UBR2 [EC:2.3.2.27];K14799//pre-rRNA-processing protein TSR1;K04467//inhibitor of nuclear factor kappa-B kinase subunit alpha [EC:2.7.11.10]+ko05131//Shigellosis+ko05222//Small cell lung cancer+ko04210//Apoptosis+ko01523//Antifolate resistance+ko05418//Fluid shear stress and atherosclerosis+ko05170//Human immuno…		NUC194 [Trinorchestia longiramus]	Transposase	[R] TWOG0028 FOG: Transposase	Transposable element Tcb1 transposase OS=Caenorhabditis briggsae OX=6238 PE=3 SV=1	GO:0006313//transposition, DNA-mediated;GO:0003677//DNA binding;GO:0015074//DNA integration;GO:0006313//transposition, DNA-mediated;GO:0015074//DNA integration
CL4759.Contig1_All	0	0	0	0	1.55	6.37	2.46	0.07	K17065//dynamin 1-like protein [EC:3.6.5.5]+ko04214//Apoptosis - fly+ko04217//Necroptosis+ko04668//TNF signaling pathway+ko04621//NOD-like receptor signaling pathway;K17065//dynamin 1-like protein [EC:3.6.5.5]+ko04214//Apoptosis - fly+ko04217//Necroptosis+ko04668//TNF signaling pathway+ko04621//NOD-like receptor signaling pathway;K17065//dynamin 1-like protein [EC:3.6.5.5]+ko04214//Apoptosis - fl…	XM_026435789.1 PREDICTED: Frankliniella occidentalis dynamin-1-like protein (LOC113216079), transcript variant X2, mRNA	dynamin superfamily protein [Cherax quadricarinatus]	Dynamin central region	[UR] KOG0446 Vacuolar sorting protein VPS1, dynamin, and related proteins	Dynamin-1-like protein OS=Rattus norvegicus OX=10116 GN=Dnm1l PE=1 SV=1	GO:0005525//GTP binding;GO:0000266//mitochondrial fission;GO:0003924//GTPase activity;GO:0016559//peroxisome fission
Unigene23087_All	0.06	0.06	0	0	2.33	0.37	1.79	0.24	K04397//caspase 7 [EC:3.4.22.60]+ko05134//Legionellosis+ko05133//Pertussis+ko04214//Apoptosis - fly+ko04215//Apoptosis - multiple species+ko04210//Apoptosis+ko04668//TNF signaling pathway+ko05200//Pathways in cancer+ko04932//Non-alcoholic fatty liver disease (NAFLD)+ko05010//Alzheimer disease;K04397//caspase 7 [EC:3.4.22.60]+ko05134//Legionellosis+ko05133//Pertussis+ko04214//Apoptosis - fly+ko042…	KC140108.1 Eriocheir sinensis effector caspase mRNA, complete cds	effector caspase [Eriocheir sinensis]	Caspase domain	[D] KOG3573 Caspase, apoptotic cysteine protease	Caspase-3 OS=Xenopus laevis OX=8355 GN=casp3 PE=2 SV=1	GO:0004197//cysteine-type endopeptidase activity
CL1906.Contig2_All	0	0	0	0	1.76	1.13	2.1	0.21	K08860//eukaryotic translation initiation factor 2-alpha kinase 3 [EC:2.7.11.1]+ko04140//Autophagy - animal+ko04141//Protein processing in endoplasmic reticulum+ko04214//Apoptosis - fly+ko04210//Apoptosis+ko04137//Mitophagy - animal+ko04932//Non-alcoholic fatty liver disease (NAFLD)+ko05010//Alzheimer disease+ko05160//Hepatitis C+ko05162//Measles+ko05164//Influenza A+ko05168//Herpes simplex infec…		eukaryotic translation initiation factor 2-alpha kinase 1-like isoform X3 [Penaeus vannamei]	Protein kinase domain	[J] KOG1035 eIF-2alpha kinase GCN2	Eukaryotic translation initiation factor 2-alpha kinase 3 OS=Homo sapiens OX=9606 GN=EIF2AK3 PE=1 SV=3	GO:0005524//ATP binding;GO:0003743//translation initiation factor activity;GO:0004672//protein kinase activity;GO:0003743//translation initiation factor activity
Unigene468_All	1.24	1.47	4.9	14.13	0.15	0.62	0.47	1.08	K10798//poly [ADP-ribose] polymerase [EC:2.4.2.30]+ko04214//Apoptosis - fly+ko04217//Necroptosis+ko04210//Apoptosis+ko04212//Longevity regulating pathway - worm+ko03410//Base excision repair;K19941//synapsin;K10408//dynein heavy chain, axonemal+ko05016//Huntington disease;K04534//guanine nucleotide-binding protein G(o) subunit alpha+ko04730//Long-term depression+ko04916//Melanogenesis+ko04915//Es…	Z84720.1 Human DNA sequence from clone RP3-450C20 on chromosome Xq21-22, complete sequence	LINE-1 reverse transcriptase -like protein [Trichinella sp. T6]	Reverse transcriptase (RNA-dependent DNA polymerase)	[R] KOG1075 FOG: Reverse transcriptase	LINE-1 retrotransposable element ORF2 protein OS=Homo sapiens OX=9606 PE=1 SV=1	GO:0003964//RNA-directed DNA polymerase activity;GO:0032199//reverse transcription involved in RNA-mediated transposition;GO:0006310//DNA recombination;GO:0032197//transposition, RNA-mediated;GO:0009036//type II site-specific deoxyribonuclease activity;GO:0090305//nucleic acid phosphodiester bond hydrolysis;GO:0032199//reverse transcription involved in RNA-mediated transposition;GO:0090305//nucle…
Unigene19206_All	473.4	191.58	32.89	14.3	0.07	1.58	0.1	5.28	K01365//cathepsin L [EC:3.4.22.15]+ko04145//Phagosome+ko04140//Autophagy - animal+ko04142//Lysosome+ko04210//Apoptosis+ko05418//Fluid shear stress and atherosclerosis+ko04612//Antigen processing and presentation+ko05323//Rheumatoid arthritis+ko05205//Proteoglycans in cancer;K01365//cathepsin L [EC:3.4.22.15]+ko04145//Phagosome+ko04140//Autophagy - animal+ko04142//Lysosome+ko04210//Apoptosis+ko054…	GU593246.1 Eriocheir sinensis cathepsin L mRNA, complete cds	cathepsin L [Eriocheir sinensis] >ADO65980.1 cathepsin L [Eriocheir sinensis]	Papain family cysteine protease	[O] KOG1543 Cysteine proteinase Cathepsin L	Digestive cysteine proteinase 2 OS=Homarus americanus OX=6706 GN=LCP2 PE=2 SV=1	GO:0008234//cysteine-type peptidase activity
CL7291.Contig1_All	0.15	8.04	0	0	0	0	0.06	0	K02174//broad-complex core protein+ko04320//Dorso-ventral axis formation+ko04214//Apoptosis - fly;K02174//broad-complex core protein+ko04320//Dorso-ventral axis formation+ko04214//Apoptosis - fly;K02174//broad-complex core protein+ko04320//Dorso-ventral axis formation+ko04214//Apoptosis - fly;K02174//broad-complex core protein+ko04320//Dorso-ventral axis formation+ko04214//Apoptosis - fly;K02174/…		zinc finger and BTB domain-containing protein 24-like [Penaeus vannamei]		[TR] KOG4441 Proteins containing BTB/POZ and Kelch domains, involved in regulatory/signal transduction processes	Protein abrupt OS=Drosophila melanogaster OX=7227 GN=ab PE=1 SV=2
CL1901.Contig9_All	0.78	1.82	0.13	0.29	9.61	2.41	7.7	7.44	K04734//NF-kappa-B inhibitor alpha+ko04024//cAMP signaling pathway+ko05134//Legionellosis+ko05131//Shigellosis+ko05222//Small cell lung cancer+ko04210//Apoptosis+ko05170//Human immunodeficiency virus 1 infection+ko04657//IL-17 signaling pathway+ko04658//Th1 and Th2 cell differentiation+ko04659//Th17 cell differentiation+ko04380//Osteoclast differentiation+ko04722//Neurotrophin signaling pathway+k…	LT972176.1 Larimichthys crocea genome assembly, chromosome: X	cactus [Scylla paramamosain]	Ankyrin repeats (3 copies)	[R] KOG0504 FOG: Ankyrin repeat	NF-kappa-B inhibitor alpha OS=Rattus norvegicus OX=10116 GN=Nfkbia PE=2 SV=1
Unigene50250_All	0.21	0	0	0	59.35	0.16	0.37	0.05	K15116//solute carrier family 25, member 33/36;K20216//dual specificity phosphatase 10 [EC:3.1.3.16 3.1.3.48]+ko04214//Apoptosis - fly+ko04013//MAPK signaling pathway - fly+ko04010//MAPK signaling pathway;K11853//ubiquitin carboxyl-terminal hydrolase 34 [EC:3.4.19.12];K20216//dual specificity phosphatase 10 [EC:3.1.3.16 3.1.3.48]+ko04214//Apoptosis - fly+ko04013//MAPK signaling pathway - fly+ko04…	LR597562.1 Myripristis murdjan genome assembly, chromosome: 13	hypothetical protein OCBIM_22015107mg [Octopus bimaculoides]		[M] LSE0024 A Pectinesterase	Protein PFC0760c OS=Plasmodium falciparum (isolate 3D7) OX=36329 GN=PFC0760c PE=1 SV=1	GO:0016021//integral component of membrane;GO:0005509//calcium ion binding
CL3271.Contig3_All	0.16	0.45	0.05	0	2.95	1.27	5.45	0.39	K10798//poly [ADP-ribose] polymerase [EC:2.4.2.30]+ko04214//Apoptosis - fly+ko04217//Necroptosis+ko04210//Apoptosis+ko04212//Longevity regulating pathway - worm+ko03410//Base excision repair;K10798//poly [ADP-ribose] polymerase [EC:2.4.2.30]+ko04214//Apoptosis - fly+ko04217//Necroptosis+ko04210//Apoptosis+ko04212//Longevity regulating pathway - worm+ko03410//Base excision repair;K10798//poly [ADP…	MF686585.1 Eriocheir sinensis clone CX003 microsatellite sequence	VIT domain [Trinorchestia longiramus]	von Willebrand factor type A domain	[A] LSE0221 H Predicted poly(ADP-ribose) polymerase	von Willebrand factor A domain-containing protein 5A OS=Homo sapiens OX=9606 GN=VWA5A PE=1 SV=2
CL7337.Contig2_All	2.42	1.07	4.07	1.79	0.27	1.81	0.93	0.32	K06640//serine/threonine-protein kinase ATR [EC:2.7.11.1]+ko04214//Apoptosis - fly+ko04218//Cellular senescence+ko05170//Human immunodeficiency virus 1 infection+ko04115//p53 signaling pathway+ko04110//Cell cycle+ko03460//Fanconi anemia pathway+ko05165//Human papillomavirus infection+ko05166//Human T-cell leukemia virus 1 infection	XM_029650603.1 PREDICTED: Oncorhynchus nerka uncharacterized LOC115121504 (LOC115121504), mRNA	ENPP protein, partial [Crocuta crocuta]				GO:0016021//integral component of membrane
Unigene8268_All	1.33	3.47	0.83	0.2	12.14	10.64	23.74	4.67	K05692//actin beta/gamma 1+ko04391//Hippo signaling pathway - fly+ko04390//Hippo signaling pathway+ko05414//Dilated cardiomyopathy (DCM)+ko05416//Viral myocarditis+ko05410//Hypertrophic cardiomyopathy (HCM)+ko05412//Arrhythmogenic right ventricular cardiomyopathy (ARVC)+ko04145//Phagosome+ko05132//Salmonella infection+ko05130//Pathogenic Escherichia coli infection+ko05131//Shigellosis+ko04810//Re…	KM244725.1 Eriocheir sinensis skeletal muscle actin 1 (ActSK1) mRNA, complete cds	PREDICTED: actin-5, muscle-specific-like isoform X1 [Hyalella azteca]	Actin	[Z] KOG0676 Actin and related proteins	Actin, adductor muscle OS=Placopecten magellanicus OX=6577 PE=2 SV=1	GO:0005856//cytoskeleton;GO:0005524//ATP binding;GO:0005737//cytoplasm;GO:0005737//cytoplasm;GO:0005856//cytoskeleton
Unigene748_All	0.53	0.33	0.09	0	5.29	1.06	8.61	0.64	K01363//cathepsin B [EC:3.4.22.1]+ko04140//Autophagy - animal+ko04142//Lysosome+ko04210//Apoptosis+ko04612//Antigen processing and presentation+ko04621//NOD-like receptor signaling pathway+ko04924//Renin secretion;K01363//cathepsin B [EC:3.4.22.1]+ko04140//Autophagy - animal+ko04142//Lysosome+ko04210//Apoptosis+ko04612//Antigen processing and presentation+ko04621//NOD-like receptor signaling path…	KC020121.1 Eriocheir sinensis cathepsin B mRNA, complete cds	cathepsin B [Eriocheir sinensis]	Papain family cysteine protease	[O] KOG1543 Cysteine proteinase Cathepsin L	Cathepsin B OS=Bos taurus OX=9913 GN=CTSB PE=1 SV=5	GO:0004197//cysteine-type endopeptidase activity;GO:0050790//regulation of catalytic activity
CL234.Contig4_All	56.28	31.52	1.91	4.22	90.3	410.56	953.95	159.27	K05692//actin beta/gamma 1+ko04391//Hippo signaling pathway - fly+ko04390//Hippo signaling pathway+ko05414//Dilated cardiomyopathy (DCM)+ko05416//Viral myocarditis+ko05410//Hypertrophic cardiomyopathy (HCM)+ko05412//Arrhythmogenic right ventricular cardiomyopathy (ARVC)+ko04145//Phagosome+ko05132//Salmonella infection+ko05130//Pathogenic Escherichia coli infection+ko05131//Shigellosis+ko04810//Re…	KY356885.1 Eriocheir sinensis beta-actin mRNA, complete cds	hypothetical protein FL81_02310, partial [Caenorhabditis remanei]	Actin	[Z] KOG0676 Actin and related proteins	Actin, nonmuscle OS=Halocynthia roretzi OX=7729 GN=CA1 PE=3 SV=1	GO:0005737//cytoplasm;GO:0005524//ATP binding;GO:0005856//cytoskeleton;GO:0005856//cytoskeleton;GO:0005737//cytoplasm
CL6253.Contig4_All	0.65	3.65	0.14	0.08	7.99	18.16	37.5	2.42	K20017//Bcl-2 family protein+ko04214//Apoptosis - fly+ko04215//Apoptosis - multiple species;K20017//Bcl-2 family protein+ko04214//Apoptosis - fly+ko04215//Apoptosis - multiple species;K20017//Bcl-2 family protein+ko04214//Apoptosis - fly+ko04215//Apoptosis - multiple species;K20017//Bcl-2 family protein+ko04214//Apoptosis - fly+ko04215//Apoptosis - multiple species;K20017//Bcl-2 family protein+ko…	MK779314.1 Scylla paramamosain Bcl-2-related ovarian killer protein mRNA, complete cds	Bcl-2-related ovarian killer protein [Scylla paramamosain]	Apoptosis regulator proteins, Bcl-2 family	[M] LSE0601 A Pollen extensin-like protein (Pex)	Mucin-2 OS=Homo sapiens OX=9606 GN=MUC2 PE=1 SV=2	GO:0016021//integral component of membrane;GO:0042981//regulation of apoptotic process;GO:0042981//regulation of apoptotic process;GO:0042981//regulation of apoptotic process
CL984.Contig2_All	3.34	3.01	0.64	0.78	27.19	23.44	32.05	4.95	K16060//baculoviral IAP repeat-containing protein 2/3+ko05222//Small cell lung cancer+ko04510//Focal adhesion+ko04215//Apoptosis - multiple species+ko04217//Necroptosis+ko04210//Apoptosis+ko01524//Platinum drug resistance+ko04668//TNF signaling pathway+ko05145//Toxoplasmosis+ko04621//NOD-like receptor signaling pathway+ko04624//Toll and Imd signaling pathway+ko04120//Ubiquitin mediated proteolysi…	JN956747.1 Mus musculus targeted non-conditional, lacZ-tagged mutant allele Slc38a8:tm1e(EUCOMM)Hmgu; transgenic	baculoviral IAP repeat-containing protein 7-B-like [Penaeus vannamei]	Inhibitor of Apoptosis domain	[TV] KOG4297 C-type lectin	Cilia- and flagella-associated protein 251 OS=Mus musculus OX=10090 GN=Wdr66 PE=1 SV=1
CL3223.Contig1_All	0.52	1.74	0.72	1.58	0.45	0.07	0	0.28	K20880//NIMA (never in mitosis gene a)-related kinase 11 [EC:2.7.11.1];K10484//structure-specific endonuclease subunit SLX4 (BTB/POZ domain-containing protein 12)+ko03460//Fanconi anemia pathway;K06640//serine/threonine-protein kinase ATR [EC:2.7.11.1]+ko04214//Apoptosis - fly+ko04218//Cellular senescence+ko05170//Human immunodeficiency virus 1 infection+ko04115//p53 signaling pathway+ko04110//Ce…		hypothetical protein PFMG_00426 [Plasmodium falciparum IGH-CR14]				GO:0016021//integral component of membrane
Unigene16131_All	0.4	0.7	2.34	1.21	0.14	0.14	0	0.14	K01368//cathepsin S [EC:3.4.22.27]+ko04145//Phagosome+ko04142//Lysosome+ko04210//Apoptosis+ko04612//Antigen processing and presentation+ko05152//Tuberculosis;K07560//D-aminoacyl-tRNA deacylase [EC:3.1.1.96];K12025//tripartite motif-containing protein 52;K04487//cysteine desulfurase [EC:2.8.1.7]+ko00730//Thiamine metabolism+ko04122//Sulfur relay system+ko01100//Metabolic pathways;K12581//CCR4-NOT …	NM_003190.5 Homo sapiens TAP binding protein (TAPBP), transcript variant 1, mRNA	unnamed protein product [Homo sapiens]		[S] LSE0175 H Uncharacterized protein	Uncharacterized protein C9orf85 OS=Homo sapiens OX=9606 GN=C9orf85 PE=1 SV=1	GO:0016021//integral component of membrane
CL6676.Contig1_All	4.64	2.54	0.41	0.42	8.6	9.4	110.96	4.05	K04374//cyclic AMP-dependent transcription factor ATF-4+ko04022//cGMP-PKG signaling pathway+ko04141//Protein processing in endoplasmic reticulum+ko04214//Apoptosis - fly+ko04210//Apoptosis+ko04211//Longevity regulating pathway+ko04212//Longevity regulating pathway - worm+ko04918//Thyroid hormone synthesis+ko04915//Estrogen signaling pathway+ko04912//GnRH signaling pathway+ko04911//Insulin secreti…	KT175608.1 Eriocheir sinensis Down syndrome cell adhesion molecule (Dscam) gene, partial cds, alternatively spliced	basic proline-rich protein-like, partial [Bos taurus]	bZIP transcription factor	[T] KOG1187 Serine/threonine protein kinase	Mucin-5AC OS=Homo sapiens OX=9606 GN=MUC5AC PE=1 SV=4
CL595.Contig1_All	1.67	2.67	0.77	2.21	0.69	1.42	1.16	0.72	K06640//serine/threonine-protein kinase ATR [EC:2.7.11.1]+ko04214//Apoptosis - fly+ko04218//Cellular senescence+ko05170//Human immunodeficiency virus 1 infection+ko04115//p53 signaling pathway+ko04110//Cell cycle+ko03460//Fanconi anemia pathway+ko05165//Human papillomavirus infection+ko05166//Human T-cell leukemia virus 1 infection;K18743//caprin-1;K18743//caprin-1;K03626//nascent polypeptide-ass…		M-phase phosphoprotein 8 isoform X4 [Esox lucius]	Trypanosome variant surface glycoprotein (A-type)	[M] KOG4701 Chitinase	Putative protein TPRXL OS=Homo sapiens OX=9606 GN=TPRXL PE=5 SV=2
CL224.Contig12_All	0	0	0	0	3.12	0	9.55	0.48	K21125//mucin-5AC+ko04657//IL-17 signaling pathway;K22016//mucin-3/17;K10955//mucin-2+ko05226//Gastric cancer+ko05146//Amoebiasis	AL731698.10 Mouse DNA sequence from clone RP23-161B3 on chromosome 2, complete sequence	caspase 4 [Portunus trituberculatus]	Caspase domain	[D] KOG3573 Caspase, apoptotic cysteine protease	Putative uncharacterized protein ENSP00000383309 OS=Homo sapiens OX=9606 PE=5 SV=3	GO:0004197//cysteine-type endopeptidase activity
Unigene55092_All	0.37	0.12	0.11	1.89	0	0	0	0.12	K10532//heparan-alpha-glucosaminide N-acetyltransferase [EC:2.3.1.78]+ko04142//Lysosome+ko00531//Glycosaminoglycan degradation+ko01100//Metabolic pathways;K04715//ceramide kinase [EC:2.7.1.138]+ko00600//Sphingolipid metabolism;K13646//lysyl hydroxylase/galactosyltransferase/glucosyltransferase [EC:1.14.11.4 2.4.1.50 2.4.1.66]+ko00514//Other types of O-glycan biosynthesis+ko00310//Lysine degradati…	AP001691.1 Homo sapiens genomic DNA, chromosome 21q, section 35/105	unnamed protein product [Oncorhynchus mykiss]	Pheromone A receptor			GO:0007165//signal transduction;GO:0005096//GTPase activator activity;GO:0007165//signal transduction;GO:0006355//regulation of transcription, DNA-templated;GO:0006355//regulation of transcription, DNA-templated;GO:0006355//regulation of transcription, DNA-templated;GO:0003677//DNA binding;GO:0005634//nucleus;GO:0016021//integral component of membrane;GO:0007165//signal transduction;GO:0007275//m…
CL5725.Contig1_All	0.96	1.77	0.22	0.08	13.24	5.84	11.26	2.45	K08509//synaptosomal-associated protein 29+ko04140//Autophagy - animal+ko04130//SNARE interactions in vesicular transport;K08509//synaptosomal-associated protein 29+ko04140//Autophagy - animal+ko04130//SNARE interactions in vesicular transport;K08509//synaptosomal-associated protein 29+ko04140//Autophagy - animal+ko04130//SNARE interactions in vesicular transport;K08509//synaptosomal-associated p…	KT175608.1 Eriocheir sinensis Down syndrome cell adhesion molecule (Dscam) gene, partial cds, alternatively spliced	synaptosomal-associated protein 29-like [Penaeus vannamei] >ROT64960.1 putative synaptosomal-associated protein 29 [Penaeus vannamei]	Snare region anchored in the vesicle membrane C-terminus	[U] KOG3065 SNAP-25 (synaptosome-associated protein) component of SNARE complex	Synaptosomal-associated protein 29 OS=Mus musculus OX=10090 GN=Snap29 PE=1 SV=1
Unigene10279_All	0.88	0.81	0.31	0.06	8.12	11.12	6.49	1.65	K06274//vasodilator-stimulated phosphoprotein+ko04022//cGMP-PKG signaling pathway+ko04510//Focal adhesion+ko04611//Platelet activation+ko04666//Fc gamma R-mediated phagocytosis+ko04530//Tight junction+ko04670//Leukocyte transendothelial migration+ko04015//Rap1 signaling pathway;K17446//insulin receptor substrate 4+ko04022//cGMP-PKG signaling pathway+ko04140//Autophagy - animal+ko04211//Longevity …		basic proline-rich protein isoform X2 [Bicyclus anynana]	Vacuolar sorting 38 and autophagy-related subunit 14	[S] LSE0451 A Uncharacterized protein	Uncharacterized proline-rich protein (Fragment) OS=Owenia fusiformis OX=6347 PE=4 SV=1
CL2349.Contig2_All	0	0	0	0	3.38	1.3	0.51	0.16	K22020//mucin-19;K16720//reduction in cnn dots 2;K11661//helicase SRCAP [EC:3.6.4.-];K06528//lysosomal-associated membrane protein 1/2+ko04145//Phagosome+ko04140//Autophagy - animal+ko04142//Lysosome+ko05152//Tuberculosis;K10955//mucin-2+ko05226//Gastric cancer+ko05146//Amoebiasis		hypothetical protein PBRA_005067 [Plasmodiophora brassicae]	Essential protein Yae1, N terminal	[WV] KOG1216 von Willebrand factor and related coagulation proteins	Countin-like protein OS=Dictyostelium discoideum OX=44689 GN=DDB_G0274609 PE=3 SV=1	GO:0016021//integral component of membrane
Unigene4988_All	0	0	0.03	0	4.68	1.85	0	0.12	K12478//early endosome antigen 1+ko04144//Endocytosis+ko04145//Phagosome+ko05152//Tuberculosis;K20478//golgin subfamily B member 1;K17589//RB1-inducible coiled-coil protein 1+ko04140//Autophagy - animal+ko04211//Longevity regulating pathway;K10352//myosin heavy chain+ko04530//Tight junction;K16469//rootletin		hypothetical protein C7M84_021974 [Penaeus vannamei]	Baculovirus polyhedron envelope protein, PEP, C terminus	[R] KOG2579 Ficolin and related extracellular proteins	Protein scabrous OS=Drosophila melanogaster OX=7227 GN=sca PE=2 SV=3
Unigene5366_All	1.77	1.45	0.25	0.19	6.97	10.87	3.96	2.74	K17985//activating molecule in BECN1-regulated autophagy protein 1+ko04140//Autophagy - animal+ko04137//Mitophagy - animal;K17985//activating molecule in BECN1-regulated autophagy protein 1+ko04140//Autophagy - animal+ko04137//Mitophagy - animal;K17985//activating molecule in BECN1-regulated autophagy protein 1+ko04140//Autophagy - animal+ko04137//Mitophagy - animal;K17985//activating molecule in…	CP026243.1 Scophthalmus maximus chromosome 1	activating molecule in BECN1-regulated autophagy protein 1-like [Penaeus vannamei]	Domain of unknown function (DUF1856)	[W] KOG3544 Collagens (type IV and type XIII), and related proteins	Activating molecule in BECN1-regulated autophagy protein 1 OS=Homo sapiens OX=9606 GN=AMBRA1 PE=1 SV=2
Unigene22881_All	0.39	0.6	0.05	0	4.29	5.38	5.55	0.54	K17889//beclin 1-associated autophagy-related key regulator+ko04140//Autophagy - animal+ko05167//Kaposi sarcoma-associated herpesvirus infection;K17889//beclin 1-associated autophagy-related key regulator+ko04140//Autophagy - animal+ko05167//Kaposi sarcoma-associated herpesvirus infection;K17889//beclin 1-associated autophagy-related key regulator+ko04140//Autophagy - animal+ko05167//Kaposi sarco…		beclin 1-associated autophagy-related key regulator-like [Penaeus vannamei] >QBZ67169.1 Atg14 [Penaeus vannamei]	Vacuolar sorting 38 and autophagy-related subunit 14	[R] KOG4398 Predicted coiled-coil protein	Beclin 1-associated autophagy-related key regulator OS=Homo sapiens OX=9606 GN=ATG14 PE=1 SV=1
Unigene5812_All	0.59	1.55	0.05	0.04	47.13	3.57	10.51	2.26	K08203//MFS transporter, OCT family, solute carrier family 22 (organic anion transporter), member 6;K01183//chitinase [EC:3.2.1.14]+ko00520//Amino sugar and nucleotide sugar metabolism+ko01100//Metabolic pathways;K04851//voltage-dependent calcium channel L type alpha-1D+ko04024//cAMP signaling pathway+ko04022//cGMP-PKG signaling pathway+ko04020//Calcium signaling pathway+ko05414//Dilated cardiomy…	KU175343.1 Eriocheir sinensis cullin 5 (Cul5) gene, complete cds	CLUMA_CG019506, isoform A [Clunio marinus]	SOCE-associated regulatory factor of calcium homoeostasis	[M] LSE0024 A Pectinesterase	Spore coat protein SP85 OS=Dictyostelium discoideum OX=44689 GN=pspB PE=1 SV=2	GO:0005576//extracellular region;GO:0008061//chitin binding
CL6957.Contig1_All	0.16	0.32	0.06	0.02	0.69	1.61	4.5	0.54	K08269//serine/threonine-protein kinase ULK2 [EC:2.7.11.1]+ko04140//Autophagy - animal+ko04212//Longevity regulating pathway - worm+ko04136//Autophagy - other+ko04150//mTOR signaling pathway;K08269//serine/threonine-protein kinase ULK2 [EC:2.7.11.1]+ko04140//Autophagy - animal+ko04212//Longevity regulating pathway - worm+ko04136//Autophagy - other+ko04150//mTOR signaling pathway	XM_027353707.1 PREDICTED: Penaeus vannamei serine/threonine-protein kinase unc-51-like (LOC113803001), mRNA	serine/threonine-protein kinase unc-51-like [Penaeus vannamei]	Domain of unknown function (DUF3543)	[OUT] KOG0595 Serine/threonine-protein kinase involved in autophagy	Serine/threonine-protein kinase unc-51 OS=Caenorhabditis elegans OX=6239 GN=unc-51 PE=1 SV=1	GO:0005524//ATP binding;GO:0004674//protein serine/threonine kinase activity
Unigene14722_All	1.68	3.03	6.47	5.04	0.4	2.39	0.3	0.48	K07204//regulatory associated protein of mTOR+ko04140//Autophagy - animal+ko04211//Longevity regulating pathway+ko04213//Longevity regulating pathway - multiple species+ko04910//Insulin signaling pathway+ko04136//Autophagy - other+ko04714//Thermogenesis+ko05206//MicroRNAs in cancer+ko04152//AMPK signaling pathway+ko04151//PI3K-Akt signaling pathway+ko04150//mTOR signaling pathway	LR584067.1 Scleropages formosus genome assembly, chromosome: 2	hypothetical protein TCDM_05418 [Trypanosoma cruzi Dm28c]
CL2063.Contig4_All	0.11	0.43	0.76	0.18	48.11	19.62	33.5	4.34	K15464//BCL2/adenovirus E1B 19 kDa protein-interacting protein 3+ko04140//Autophagy - animal+ko05134//Legionellosis+ko04137//Mitophagy - animal+ko04068//FoxO signaling pathway;K15464//BCL2/adenovirus E1B 19 kDa protein-interacting protein 3+ko04140//Autophagy - animal+ko05134//Legionellosis+ko04137//Mitophagy - animal+ko04068//FoxO signaling pathway;K15464//BCL2/adenovirus E1B 19 kDa protein-inte…		putative BCL2/adenovirus E1B 19 kDa protein-interacting protein [Penaeus vannamei]	BNIP3		Proteoglycan 4 OS=Mus musculus OX=10090 GN=Prg4 PE=1 SV=2	GO:0043065//positive regulation of apoptotic process;GO:0043065//positive regulation of apoptotic process;GO:0016021//integral component of membrane;GO:0043065//positive regulation of apoptotic process;GO:0005740//mitochondrial envelope;GO:0005740//mitochondrial envelope;GO:0043065//positive regulation of apoptotic process
Unigene4617_All	0.18	0.15	0.03	0	1.84	2.19	1.99	0.07	K19330//run domain Beclin-1 interacting and cysteine-rich containing protein+ko04140//Autophagy - animal;K19330//run domain Beclin-1 interacting and cysteine-rich containing protein+ko04140//Autophagy - animal;K19330//run domain Beclin-1 interacting and cysteine-rich containing protein+ko04140//Autophagy - animal		run domain Beclin-1-interacting and cysteine-rich domain-containing protein-like [Penaeus vannamei]	Putative zinc-RING and/or ribbon	[T] KOG1829 Uncharacterized conserved protein, contains C1, PH and RUN domains	Run domain Beclin-1-interacting and cysteine-rich domain-containing protein OS=Mus musculus OX=10090 GN=Rubcn PE=1 SV=2
Unigene28629_All	0	0	0	0	2.74	1.29	4.08	0.31	K08337//ubiquitin-like modifier-activating enzyme ATG7+ko04140//Autophagy - animal+ko04216//Ferroptosis+ko04136//Autophagy - other;K08337//ubiquitin-like modifier-activating enzyme ATG7+ko04140//Autophagy - animal+ko04216//Ferroptosis+ko04136//Autophagy - other;K08337//ubiquitin-like modifier-activating enzyme ATG7+ko04140//Autophagy - animal+ko04216//Ferroptosis+ko04136//Autophagy - other;K08337…		autophagy 7 [Macrobrachium nipponense]	Ubiquitin-like modifier-activating enzyme ATG7 N-terminus			GO:0000407//phagophore assembly site;GO:0000407//phagophore assembly site;GO:0008641//ubiquitin-like modifier activating enzyme activity;GO:0015031//protein transport;GO:0006914//autophagy;GO:0006914//autophagy
CL4181.Contig1_All	0.88	1.39	6.88	21.51	0.18	0.18	0.72	0.87	K12581//CCR4-NOT transcription complex subunit 7/8+ko03018//RNA degradation;K04487//cysteine desulfurase [EC:2.8.1.7]+ko00730//Thiamine metabolism+ko04122//Sulfur relay system+ko01100//Metabolic pathways;K07560//D-aminoacyl-tRNA deacylase [EC:3.1.1.96];K16506//protocadherin Fat 1/2/3;K17985//activating molecule in BECN1-regulated autophagy protein 1+ko04140//Autophagy - animal+ko04137//Mitophagy …	AC022994.9 Homo sapiens chromosome 11, clone RP11-735P2, complete sequence	hypothetical protein EGM_09670, partial [Macaca fascicularis]		[S] LSE0175 H Uncharacterized protein	Zinc finger protein 283 OS=Homo sapiens OX=9606 GN=ZNF283 PE=1 SV=4	GO:0016021//integral component of membrane
Unigene24378_All	0.15	0.39	0.07	0.07	6.51	7.35	3.34	0.33	K16196//eukaryotic translation initiation factor 2-alpha kinase 4 [EC:2.7.11.1]+ko04140//Autophagy - animal+ko04141//Protein processing in endoplasmic reticulum+ko05160//Hepatitis C+ko05162//Measles+ko05164//Influenza A+ko05168//Herpes simplex infection;K21989//calcium permeable stress-gated cation channel;K01015//alcohol sulfotransferase [EC:2.8.2.2]+ko00140//Steroid hormone biosynthesis;K20804/…	LR738541.1 Neostethus bicornis genome assembly, chromosome: 16	hypothetical protein F7725_000269, partial [Dissostichus mawsoni]	Protein kinase domain	[J] KOG1035 eIF-2alpha kinase GCN2	Putative uncharacterized protein FLJ46204 OS=Homo sapiens OX=9606 PE=5 SV=2
