# Supplementary material for: Integrative Analysis of Transcriptome and Metabolome Reveals Molecular Responses in Eriocheir sinensis with Hepatopancreatic Necrosis Disease
Source: Biology (Basel). 2022 Aug 26;11(9):1267. doi: 10.3390/biology11091267 (PMC9495758; doi:10.3390/biology11091267)
Supplement: Supplementary file 1 [file biology-11-01267-s001.zip › biology-1856183-supplementary/biology-1856183-supplementary-proofreading done/supplementary files/Table S2.xlsx]

## Sheet: Sheet1
Compound_ID	Name	Other_name(Kegg_name)	Formula	Molecular Weight	RT [min]	Kegg_ID	KEGG_pathway	HMDB_ID	Lipidmaps_ID	SuperClass(HMDB)	Class(HMDB)	SubClass(HMDB)	CATEGORY(Lipidmaps)	MAIN_CLASS(Lipidmaps)	SUB_CLASS(Lipidmaps)	mzCloud_Results	mzVault_Results	MassList_Results	m/z	neg_DF1	neg_DF2	neg_DF3	neg_DF4	neg_DF5	neg_DF6	neg_DF7	neg_DF8	neg_DF9	neg_DF10	neg_DC1	neg_DC2	neg_DC3	neg_DC4	neg_DC5	neg_DC6	neg_DC7	neg_DC8	neg_DC9	neg_DC10	FC	log2FC	Pvalue	ROC	VIP	Up.Down
Com_109_neg	LPC 18:0	--	C26 H54 N O7 P	583.386	15.468	--	--	--	LMGP01050076	--	--	--	Glycerophospholipids [GP]	Glycerophosphocholines [GP01]	Monoacylglycerophosphocholines [GP0105]	No results	Invalid mass	No results	582.378	2.25388e+06	1.57411e+06	2.50616e+06	2.41756e+06	1.3073e+06	2.02093e+07	7.4848e+06	4.23695e+06	3.65233e+06	1.99153e+06	9.46834e+07	1.24683e+08	3.91145e+07	1.92986e+08	6.34683e+07	1.1016e+08	6.88082e+07	4.90402e+06	1.38856e+08	8.91721e+07	0.0513941	-4.28225	1.09106e-06	0.98	1.55504	down
Com_399_neg	LPC 19:0	--	C27 H56 N O7 P	597.401	15.697	--	--	--	LMGP01050041	--	--	--	Glycerophospholipids [GP]	Glycerophosphocholines [GP01]	Monoacylglycerophosphocholines [GP0105]	No results	Invalid mass	No results	596.394	575976	672699	400635	91101.7	189101	1.00717e+06	410193	349079	490134	336831	4.8457e+06	6.9809e+06	2.46187e+06	8.35135e+06	1.63174e+06	6.15303e+06	4.97785e+06	873140	1.37823e+07	1.23968e+07	0.0724191	-3.78749	1.73036e-06	0.99	1.53469	down
Com_237_neg	LPA 18:0	--	C21 H43 O7 P	438.275	15.468	--	--	--	LMGP10050043	--	--	--	Glycerophospholipids [GP]	Glycerophosphates [GP10]	Monoacylglycerophosphates [GP1005]	No results	Full match	No results	437.268	176779	476844	87610.7	115009	64360.2	1.16923e+06	345706	157442	197368	109239	5.14733e+06	6.05949e+06	1.85216e+06	7.76188e+06	3.14484e+06	5.28912e+06	3.75707e+06	185305	6.00311e+06	5.50847e+06	0.0648549	-3.94664	6.01221e-06	0.96	1.49662	down
Com_339_neg	LPS 20:4	--	C26 H44 N O9 P	545.276	14.001	--	--	--	LMGP03050007	--	--	--	Glycerophospholipids [GP]	Glycerophosphoserines [GP03]	Monoacylglycerophosphoserines [GP0305]	No results	Full match	No results	544.268	5.75942e+07	7.18331e+07	2.47013e+07	1.49792e+07	2.04697e+07	2.41412e+07	1.22852e+07	5.67525e+07	6.55715e+07	1.89624e+07	4.84745e+06	6.65678e+06	6.78859e+06	7.18459e+06	2.67569e+06	5.36624e+06	3.80835e+06	2.35005e+07	7.06047e+06	9.51906e+06	4.74488	2.24637	3.10025e-05	0.96	1.44252	up
Com_139_neg	LPC 20:1	--	C28 H56 N O7 P	609.402	15.596	--	--	--	LMGP01050131	--	--	--	Glycerophospholipids [GP]	Glycerophosphocholines [GP01]	Monoacylglycerophosphocholines [GP0105]	No results	Invalid mass	No results	608.394	1.094e+06	1.84392e+06	866653	642983	1.32093e+06	4.36319e+06	3.74924e+06	1.34937e+06	1.19884e+06	795881	6.01757e+06	6.33176e+06	4.22842e+06	2.88802e+07	3.96668e+06	1.84626e+07	6.17231e+06	2.56677e+06	2.41585e+07	1.67832e+07	0.146511	-2.77092	5.08136e-05	0.96	1.40363	down
Com_269_neg	LPC 17:1	--	C25 H50 N O7 P	567.354	14.827	--	--	--	LMGP01050126	--	--	--	Glycerophospholipids [GP]	Glycerophosphocholines [GP01]	Monoacylglycerophosphocholines [GP0105]	No results	Invalid mass	No results	566.347	4.75141e+06	1.46345e+07	5.83503e+06	7.62941e+06	2.90655e+06	1.10582e+07	7.49785e+06	1.14227e+07	6.99474e+06	5.76942e+06	4.53917e+07	3.25453e+07	1.70003e+07	3.04924e+07	9.02855e+06	1.84735e+07	2.24595e+07	1.64259e+07	9.4979e+07	3.41999e+07	0.244551	-2.03179	9.27487e-05	0.97	1.37367	down
Com_206_neg	LPI 18:3	--	C27 H47 O12 P	594.281	13.747	--	--	--	LMGP06050028	--	--	--	Glycerophospholipids [GP]	Glycerophosphoinositols [GP06]	Monoacylglycerophosphoinositols [GP0605]	No results	Full match	No results	593.274	90311.4	246215	158325	86106	138088	218000	282842	257014	256255	261492	1.38208e+06	3.27544e+06	862300	2.51348e+06	724385	1.96359e+06	576094	128977	3.36159e+06	1.65254e+06	0.121325	-3.04305	0.000131679	0.92	1.42041	down
Com_198_neg	LPC 16:0	--	C24 H50 N O7 P	555.354	14.951	--	--	--	LMGP01050113	--	--	--	Glycerophospholipids [GP]	Glycerophosphocholines [GP01]	Monoacylglycerophosphocholines [GP0105]	No results	Invalid mass	No results	554.347	3.22056e+07	6.76493e+07	8.84722e+06	1.78874e+07	5.54111e+06	2.21067e+08	7.70873e+07	4.84813e+07	3.26767e+07	1.05081e+07	5.29235e+08	2.9837e+08	1.78028e+08	3.89464e+08	2.6279e+08	3.64013e+08	3.90619e+08	2.45513e+07	6.69178e+08	2.90296e+08	0.153671	-2.70208	0.000166839	0.93	1.33966	down
Com_117_neg	LPC 20:3	--	C28 H52 N O7 P	605.37	14.803	--	--	--	LMGP01050139	--	--	--	Glycerophospholipids [GP]	Glycerophosphocholines [GP01]	Monoacylglycerophosphocholines [GP0105]	No results	Invalid mass	No results	604.363	3.63406e+06	2.57756e+06	1.06601e+06	1.77575e+06	2.10827e+06	1.51441e+06	1.42103e+06	5.1667e+06	916957	2.07465e+06	4.46634e+06	5.54224e+06	6.13961e+06	6.30716e+06	2.69484e+06	4.31884e+06	4.41874e+06	1.68549e+07	1.19194e+07	4.53699e+06	0.331186	-1.59429	0.000217875	0.94	1.31202	down
Com_274_neg	LPA 16:0	--	C19 H39 O7 P	410.243	14.953	--	--	--	LMGP10050042	--	--	--	Glycerophospholipids [GP]	Glycerophosphates [GP10]	Monoacylglycerophosphates [GP1005]	No results	Full match	No results	409.236	853781	2.02573e+06	143491	118150	122021	7.13586e+06	1.82217e+06	1.04807e+06	498046	136889	1.94923e+07	1.43817e+07	7.48006e+06	1.06736e+07	1.04752e+07	1.25714e+07	1.38628e+07	334664	2.30468e+07	9.48241e+06	0.114155	-3.13093	0.000218447	0.94	1.32816	down
Com_177_neg	LPC 18:2	--	C26 H50 N O7 P	579.354	14.736	--	--	--	LMGP01050137	--	--	--	Glycerophospholipids [GP]	Glycerophosphocholines [GP01]	Monoacylglycerophosphocholines [GP0105]	No results	Invalid mass	No results	578.347	2.4768e+07	6.99143e+07	7.22975e+06	2.0197e+07	6.50118e+06	1.92998e+07	3.16944e+07	5.86057e+07	2.24637e+07	2.13041e+07	1.61652e+08	1.90808e+08	6.70936e+07	2.18605e+08	5.35081e+07	1.30938e+08	8.85367e+07	3.52817e+07	1.3149e+08	3.94783e+07	0.252354	-1.98648	0.000265888	0.93	1.30511	down
Com_178_neg	LPC 18:1	--	C26 H52 N O7 P	581.37	15.075	--	--	--	LMGP01050138	--	--	--	Glycerophospholipids [GP]	Glycerophosphocholines [GP01]	Monoacylglycerophosphocholines [GP0105]	No results	Invalid mass	No results	580.362	4.42488e+07	7.21903e+07	1.20449e+07	1.01057e+08	3.07366e+07	2.27006e+08	6.0197e+07	2.89777e+08	6.85667e+07	7.89977e+07	4.29491e+08	4.99658e+08	1.78104e+08	5.51912e+08	2.9015e+08	6.33236e+08	5.08181e+08	1.03155e+08	6.30586e+08	1.96758e+08	0.244906	-2.0297	0.000308375	0.94	1.309	down
Com_310_neg	PG (15:0/15:0)	--	C36 H71 O10 P	694.481	15.803	--	--	--	LMGP04010024	--	--	--	Glycerophospholipids [GP]	Glycerophosphoglycerols [GP04]	Diacylglycerophosphoglycerols [GP0401]	No results	Full match	No results	693.474	39847	72233.7	54190.2	29484.2	41581.3	102182	506175	47302	63394.1	25626.4	726624	911308	559270	281865	801863	601053	33261.7	152041	986760	579329	0.174321	-2.52018	0.000333459	0.9	1.36195	down
Com_104_neg	LPC 16:1	--	C24 H48 N O7 P	553.339	14.401	--	--	--	LMGP01050022	--	--	--	Glycerophospholipids [GP]	Glycerophosphocholines [GP01]	Monoacylglycerophosphocholines [GP0105]	No results	Invalid mass	No results	552.331	1.3303e+07	4.29756e+07	3.30048e+07	1.06635e+07	2.01258e+07	1.18335e+07	8.12825e+06	7.35492e+07	7.5651e+06	2.44581e+07	7.58237e+07	5.8351e+07	5.83245e+07	6.53765e+07	3.80043e+07	6.7375e+07	4.68616e+07	1.06975e+08	1.60125e+08	5.22259e+07	0.336705	-1.57044	0.000354861	0.92	1.32552	down
Com_217_neg	LPC 17:0	--	C25 H52 N O7 P	569.368	15.013	--	--	--	LMGP01050024	--	--	--	Glycerophospholipids [GP]	Glycerophosphocholines [GP01]	Monoacylglycerophosphocholines [GP0105]	No results	Invalid mass	No results	568.361	1.3924e+06	1.36061e+06	1.2959e+06	749865	1.35514e+06	4.20974e+06	667409	1.18796e+06	2.29668e+06	881424	2.24256e+06	5.18361e+06	2.78069e+06	5.11529e+06	1.79431e+06	4.36247e+06	1.79977e+06	4.81604e+06	1.06126e+07	5.70453e+06	0.34669	-1.52828	0.000481284	0.93	1.26359	down
Com_250_neg	LPE 18:1	--	C23 H46 N O7 P	479.301	14.971	--	--	--	LMGP02050064	--	--	--	Glycerophospholipids [GP]	Glycerophosphoethanolamines [GP02]	Monoacylglycerophosphoethanolamines [GP0205]	No results	Full match	No results	478.294	4.95469e+06	1.19027e+07	1.19624e+06	6.91323e+06	1.60707e+06	7.06581e+07	9.74719e+06	4.93225e+06	1.01584e+07	4.63573e+06	6.61896e+07	4.41066e+07	3.80855e+07	4.19768e+07	4.82629e+07	7.64367e+07	4.06744e+07	8.1893e+06	4.10656e+07	3.21735e+07	0.289837	-1.78668	0.000606979	0.88	1.29813	down
Com_422_neg	LPC 19:1	--	C27 H54 N O7 P	595.386	15.199	--	--	--	LMGP01050130	--	--	--	Glycerophospholipids [GP]	Glycerophosphocholines [GP01]	Monoacylglycerophosphocholines [GP0105]	No results	Invalid mass	No results	594.378	401293	970619	191263	386393	536873	578204	434550	580063	542097	734675	3.7835e+06	1.79998e+06	1.12116e+06	3.35745e+06	201007	974464	3.23551e+06	3.25973e+06	5.52371e+06	2.72211e+06	0.206171	-2.27809	0.00138906	0.91	1.25137	down
Com_243_neg	LPS 22:6	--	C28 H44 N O9 P	569.276	13.915	--	--	--	LMGP03050013	--	--	--	Glycerophospholipids [GP]	Glycerophosphoserines [GP03]	Monoacylglycerophosphoserines [GP0305]	No results	Full match	No results	568.269	5.43092e+06	3.90669e+06	2.76199e+06	1.36064e+06	1.42084e+06	2.70753e+06	2.9456e+06	3.93292e+06	7.13212e+06	2.15077e+06	1.65411e+06	2.08141e+06	694537	1.55038e+06	1.4896e+06	825501	835718	3.10846e+06	1.24408e+06	933839	2.34088	1.22705	0.00173494	0.86	1.18013	up
Com_348_neg	LPC 22:1	--	C30 H60 N O7 P	637.433	16.143	--	--	--	LMGP01050141	--	--	--	Glycerophospholipids [GP]	Glycerophosphocholines [GP01]	Monoacylglycerophosphocholines [GP0105]	No results	Invalid mass	No results	636.426	58382.3	106554	64234.7	39878.7	58353	163715	128984	78139.4	99981.9	33797.1	347472	293084	116018	542127	430311	796546	173160	45483.8	175201	123390	0.27344	-1.8707	0.00288626	0.88	1.1827	down
Com_307_neg	LPA 17:0	--	C20 H41 O7 P	424.259	15.134	--	--	--	LMGP10050036	--	--	--	Glycerophospholipids [GP]	Glycerophosphates [GP10]	Monoacylglycerophosphates [GP1005]	No results	Full match	No results	423.252	158132	155318	152072	168799	207528	184887	129975	193778	207115	234533	528424	831931	350939	1.00283e+06	111736	1.11862e+06	552146	206973	4.46815e+06	1.27763e+06	0.171507	-2.54366	0.00315803	0.87	1.21289	down
Com_182_neg	LPC 22:5	--	C30 H52 N O7 P	629.37	14.819	--	--	--	LMGP01050143	--	--	--	Glycerophospholipids [GP]	Glycerophosphocholines [GP01]	Monoacylglycerophosphocholines [GP0105]	No results	Invalid mass	No results	628.363	3.0314e+06	1.17644e+07	605115	2.97964e+06	1.73128e+06	1.9857e+06	5.96779e+06	7.04146e+06	4.46813e+06	2.05326e+06	6.71346e+06	1.58298e+07	8.90196e+06	2.08891e+07	2.33516e+06	1.0622e+07	3.94832e+06	3.83099e+07	2.63974e+07	1.64146e+07	0.276853	-1.85281	0.00350413	0.86	1.10743	down
Com_268_neg	LPA 22:6	--	C25 H39 O7 P	482.244	14.531	--	--	--	LMGP10050019	--	--	--	Glycerophospholipids [GP]	Glycerophosphates [GP10]	Monoacylglycerophosphates [GP1005]	No results	Full match	No results	481.236	416698	728595	380294	297352	229965	302858	286010	290965	430233	362772	830172	873909	417619	426971	566749	631400	842618	2.02386e+06	931482	254559	0.4777	-1.06582	0.00756366	0.85	1.05427	down
Com_5899_pos	LPE 18:3	--	C23 H42 N O7 P	475.27	14.226	--	--	--	LMGP02050043	--	--	--	Glycerophospholipids [GP]	Glycerophosphoethanolamines [GP02]	Monoacylglycerophosphoethanolamines [GP0205]	No results	Full match	No results	476.277	1.43715e+06	907074	780797	1.11192e+06	1.09889e+06	637269	972250	1.48057e+06	835021	2.8609e+06	1.22186e+07	6.41888e+06	1.55044e+07	9.88998e+06	4.64904e+06	1.50597e+07	1.97882e+07	2.82012e+07	1.47461e+07	1.62497e+07	0.084931	-3.55757	1.96916e-09	1	1.81883	down
Com_182_pos	LPC 18:3	--	C26 H48 N O7 P	517.317	14.256	--	--	--	LMGP01050128	--	--	--	Glycerophospholipids [GP]	Glycerophosphocholines [GP01]	Monoacylglycerophosphocholines [GP0105]	No results	Full match	No results	518.324	4.1247e+07	4.34222e+07	5.86722e+07	4.54412e+07	1.88063e+07	3.37836e+06	7.20181e+06	4.32449e+07	7.87188e+06	8.19567e+07	7.25097e+08	4.59906e+08	8.9527e+08	7.08184e+08	1.14632e+08	9.43278e+08	1.26059e+09	1.99999e+09	1.87914e+09	1.32471e+09	0.0340655	-4.87554	2.367e-07	1	1.72604	down
Com_697_pos	LPC 18:4	--	C26 H46 N O7 P	515.299	13.972	--	--	--	LMGP01050129	--	--	--	Glycerophospholipids [GP]	Glycerophosphocholines [GP01]	Monoacylglycerophosphocholines [GP0105]	No results	Invalid mass	No results	516.306	4.29161e+06	6.70905e+06	1.24088e+07	2.43107e+06	3.28444e+06	409441	1.08835e+06	4.27434e+06	1.02962e+06	4.30079e+06	5.21689e+07	4.72779e+07	5.00719e+07	4.8623e+07	5.8066e+06	8.32763e+07	4.10271e+07	4.05351e+08	2.15983e+08	1.14643e+08	0.0377997	-4.72548	3.75481e-06	0.98	1.63138	down
Com_579_pos	LPC 15:0	--	C23 H48 N O7 P	481.317	14.521	--	--	--	LMGP01050016	--	--	--	Glycerophospholipids [GP]	Glycerophosphocholines [GP01]	Monoacylglycerophosphocholines [GP0105]	No results	Full match	No results	482.324	4.24237e+07	5.88901e+07	2.73792e+07	2.62644e+07	4.33988e+07	7.36012e+06	8.74502e+06	1.97042e+07	1.32789e+07	8.07016e+07	2.2551e+08	1.04803e+08	9.2703e+07	1.38501e+08	3.30745e+07	1.62585e+08	1.80803e+08	1.78509e+08	5.42987e+08	2.47752e+08	0.172054	-2.53907	5.41774e-05	0.96	1.51132	down
Com_106_pos	LPC 22:6	--	C30 H50 N O7 P	567.332	14.496	--	--	--	LMGP01050056	--	--	--	Glycerophospholipids [GP]	Glycerophosphocholines [GP01]	Monoacylglycerophosphocholines [GP0105]	No results	Full match	No results	568.339	5.36421e+08	7.22755e+08	4.71455e+08	3.88661e+08	7.43674e+08	8.94752e+07	1.68579e+08	7.97476e+08	4.04345e+08	8.21506e+08	1.43852e+09	1.14685e+09	7.41485e+08	1.53159e+09	6.36111e+08	2.54825e+09	2.35119e+09	3.62135e+09	1.40194e+09	1.47059e+09	0.304618	-1.71493	0.000462111	0.93	1.39074	down
Com_1183_pos	LPE 18:2	--	C23 H44 N O7 P	477.286	14.638	--	--	--	LMGP02050041	--	--	--	Glycerophospholipids [GP]	Glycerophosphoethanolamines [GP02]	Monoacylglycerophosphoethanolamines [GP0205]	No results	Full match	No results	478.293	3.264e+07	3.62822e+07	2.28745e+06	2.75142e+07	1.22999e+07	1.18383e+07	2.43938e+07	5.04783e+07	3.00435e+07	4.64115e+07	1.38873e+08	1.21005e+08	7.48577e+07	1.63326e+08	5.91225e+07	2.27047e+08	1.06929e+08	5.98049e+07	5.07746e+07	7.13849e+07	0.255505	-1.96857	0.000473384	1	1.43245	down
Com_494_pos	LPE 20:4	--	C25 H44 N O7 P	501.285	14.602	--	--	--	LMGP02050067	--	--	--	Glycerophospholipids [GP]	Glycerophosphoethanolamines [GP02]	Monoacylglycerophosphoethanolamines [GP0205]	No results	Full match	No results	502.293	2.88903e+08	9.6934e+08	1.63868e+08	1.64069e+08	1.02217e+09	1.5462e+08	1.25858e+08	9.96469e+08	1.43025e+09	3.88448e+08	8.22218e+07	6.12273e+07	1.56101e+08	8.99055e+07	4.38356e+07	9.64791e+07	3.15721e+07	1.76624e+08	5.59844e+07	1.68879e+08	5.9242	2.56662	0.000517199	0.9	1.39904	up
Com_2505_pos	LPE 16:1	--	C21 H42 N O7 P	451.27	14.448	--	--	--	LMGP02050037	--	--	--	Glycerophospholipids [GP]	Glycerophosphoethanolamines [GP02]	Monoacylglycerophosphoethanolamines [GP0205]	No results	Full match	No results	452.277	2.58037e+07	3.34843e+07	5.08957e+06	8.97644e+06	9.24836e+06	1.13585e+07	1.35358e+07	3.18128e+07	1.151e+07	2.2681e+07	7.00432e+07	2.72884e+07	3.38647e+07	4.46549e+07	1.72473e+07	9.07675e+07	2.65931e+07	4.32599e+07	5.10459e+07	5.62225e+07	0.376367	-1.40979	0.000705392	0.92	1.35163	down
Com_20642_pos	PC (14:0/15:0)	--	C37 H74 N O8 P	691.515	16.558	--	--	--	LMGP01010479	--	--	--	Glycerophospholipids [GP]	Glycerophosphocholines [GP01]	Diacylglycerophosphocholines [GP0101]	No results	Full match	No results	692.522	806791	2.05365e+06	307073	239645	2.09556e+06	2.10884e+06	7.78148e+06	360830	286978	257517	137088	148852	154790	123731	177485	177224	121878	118932	131603	95266.4	11.7521	3.55484	0.00120468	1	1.42066	up
Com_1985_pos	LPC 14:0	--	C22 H46 N O7 P	467.301	14.206	--	--	--	LMGP01050073	--	--	--	Glycerophospholipids [GP]	Glycerophosphocholines [GP01]	Monoacylglycerophosphocholines [GP0105]	No results	Full match	No results	468.308	2.7669e+07	2.61914e+07	4.51897e+07	2.95148e+07	3.98085e+07	3.2309e+06	6.04159e+06	5.07582e+07	9.62044e+06	4.43127e+07	6.2069e+07	6.37653e+07	6.70308e+07	7.45976e+07	3.34401e+07	1.1852e+08	5.65002e+07	8.75295e+07	7.60672e+07	5.51196e+07	0.406452	-1.29884	0.00412326	0.96	1.25446	down
Com_23179_pos	PC (7:0/7:0)	--	C22 H44 N O8 P	481.283	14.719	--	--	--	LMGP01011238	--	--	--	Glycerophospholipids [GP]	Glycerophosphocholines [GP01]	Diacylglycerophosphocholines [GP0101]	No results	Invalid mass	No results	482.291	194641	235079	411875	165774	179713	167882	180583	201545	161773	162993	1.02448e+06	521832	195809	997399	236460	280576	204114	727118	3.95151e+06	974853	0.226226	-2.14416	0.00639924	0.93	1.21354	down
Com_2787_pos	PC (18:2/18:2)	--	C44 H80 N O8 P	781.562	16.468	--	--	--	LMGP01010937	--	--	--	Glycerophospholipids [GP]	Glycerophosphocholines [GP01]	Diacylglycerophosphocholines [GP0101]	No results	Full match	No results	782.57	8.39596e+07	4.00908e+07	2.89534e+07	2.78668e+07	3.42603e+07	1.62272e+07	1.60869e+07	2.9649e+07	2.72686e+07	1.76109e+07	3.61403e+07	5.54561e+07	6.10576e+07	4.05961e+07	6.75551e+07	7.89737e+07	5.88106e+07	5.92329e+07	2.86841e+07	4.19603e+07	0.60926	-0.714871	0.0069665	0.85	1.15082	down
Com_22025_pos	PC (8:0/8:0)	--	C24 H48 N O8 P	509.31	12.879	--	--	--	LMGP01011251	--	--	--	Glycerophospholipids [GP]	Glycerophosphocholines [GP01]	Diacylglycerophosphocholines [GP0101]	No results	Full match	No results	510.318	1.12906e+06	1.03339e+06	6.3804e+06	945131	1.04992e+06	840353	749127	1.51517e+06	981355	1.21233e+06	336660	382570	506709	396025	532403	235328	1.11784e+06	1.30604e+06	1.28134e+06	347710	2.45804	1.29751	0.00710937	0.78	1.17008	up
Com_15128_pos	PC (20:5/22:6)	--	C50 H78 N O8 P	851.531	15.506	--	--	--	LMGP01011059	--	--	--	Glycerophospholipids [GP]	Glycerophosphocholines [GP01]	Diacylglycerophosphocholines [GP0101]	No results	Invalid mass	No results	852.538	208015	484153	227687	216528	220898	740285	135642	98279.1	159833	191332	663821	768981	1.76865e+06	1.32027e+06	563453	4.26408e+06	103515	116295	7.98068e+06	2.31356e+06	0.135056	-2.88837	0.0110419	0.8	1.13571	down
Com_35530_pos	PC (16:2/16:2)	--	C40 H72 N O8 P	725.498	16.085	--	--	--	LMGP01010698	--	--	--	Glycerophospholipids [GP]	Glycerophosphocholines [GP01]	Diacylglycerophosphocholines [GP0101]	No results	Full match	No results	726.505	1.3006e+06	2.04953e+06	612518	275028	3.40974e+06	1.63682e+06	1.95705e+06	522248	261475	141005	330631	345404	648455	203630	534649	380073	137100	137785	395242	290617	3.57447	1.83773	0.0240547	0.75	1.00411	up
